# Supplementary material for: Thermo-Magneto-Electric Transport through a Torsion Dislocation in a Type I Weyl Semimetal
Source: Nanomaterials (Basel). 2021 Nov 5;11(11):2972. doi: 10.3390/nano11112972 (PMC8619483; doi:10.3390/nano11112972)
Supplement: Supplementary file 1 [file nanomaterials-11-02972-s001.zip]

Archive with 1 entries (1 files):
- nanomaterials-1430559-supplementary.pdf
